# Supplementary material for: The complete chloroplast genome sequences of four Viola species (Violaceae) and comparative analyses with its congeneric species
Source: PLoS One. 2019 Mar 20;14(3):e0214162. doi: 10.1371/journal.pone.0214162 (PMC6426196; doi:10.1371/journal.pone.0214162)
Supplement: S2 Table — (XLSX) [file pone.0214162.s004.xlsx]

## Sheet: Sheet1
Eta, Pi value, and PICs of 259 homologous loci
Order	Gene	Length (bp)	Aligned length (bp)	Total number of mutation (Eta)	Parsimony informative characters (PICs)	Region
1	Ψrps19-trnH-GUG	64-79	96	9	4	LSC
2	trnH-GUG	75	75	0	0	LSC
3	trnH-GUG-psbA	338-370	457	40	20	LSC
4	psbA	1062	1062	7	3	LSC
5	psbA-trnK-UUU	291-321	322	13	8	LSC
6	3'-trnK-UUU	35	35	0	0	LSC
7	trnK-UUU intron	2522-2549	2574	81	39	LSC
8	5'-trnK-UUU	37	37	0	0	LSC
9	matK	1527	1527	47	20	LSC
10	trnK-UUU-trnQ-UUG	612-625	706	31	15	LSC
11	trnQ-UUG	72	72	0	0	LSC
12	trnQ-UUG-psbK	294-319	319	4	2	LSC
13	psbK	186	186	2	1	LSC
14	psbK-psbI	391-418	420	20	14	LSC
15	psbI	117	117	3	1	LSC
16	psbI-trnS-GCU	123-194	199	3	0	LSC
17	trnS-GCU	88	88	0	0	LSC
18	trnS-GCU-trnG-GCC	545-636	664	18	3	LSC
19	5'-trnG-GCC	23	23	0	0	LSC
20	trnG-GCC intron	694-724	732	17	9	LSC
21	3'-trnG-GCC	48	48	0	0	LSC
22	trnG-GCC-trnR-UCU	457-598	644	41	17	LSC
23	trnR-UCU	72	72	0	0	LSC
24	trnR-UCU-atpA	270-322	355	10	3	LSC
25	atpA	1518	1518	27	12	LSC
26	atpA-atpF	54-55	55	2	2	LSC
27	atpF exon2	410	410	8	3	LSC
28	atpF intron	702-720	731	15	4	LSC
29	atpF exon1	145	145	1	1	LSC
30	atpF-atpH	529-566	596	28	9	LSC
31	atpH	246	246	2	1	LSC
32	atpH-atpI	1195-1213	1232	44	19	LSC
33	atpI	744	744	9	4	LSC
34	atpI-rps2	240-249	257	12	1	LSC
35	rps2	711	711	7	3	LSC
36	rps2-rpoC2	220-239	241	9	2	LSC
37	rpoC2	4182-4200	4200	79	36	LSC
38	rpoC2-rpoC1	164	164	3	1	LSC
39	rpoC1 exon2	1626	1626	27	14	LSC
40	rpoC1 intron	750-764	767	9	5	LSC
41	rpoC1 exon1	453	453	4	2	LSC
42	rpoC1-rpoB	5	5	0	0	LSC
43	rpoB	3213	3213	34	15	LSC
44	rpoB-trnC-GCA	1155-1164	1231	40	9	LSC
45	trnC-GCA	81	81	1	0	LSC
46	trnC-GCA-petN	407-419	421	12	8	LSC
47	petN	90	90	4	1	LSC
48	petN-psbM	1157-1262	1309	60	23	LSC
49	psbM	105	105	0	0	LSC
50	psbM-trnD-GUC	1085-1206	1242	40	12	LSC
51	trnD-GUC	74	74	0	0	LSC
52	trnD-GUC-trnY-GUA	376-460	462	25	17	LSC
53	trnY-GUA	84	84	0	0	LSC
54	trnY-GUA-trnE-UUC	73	73	0	0	LSC
55	trnE-UUC	73	73	0	0	LSC
56	trnE-UUC-trnT-GGU	968-1046	1100	57	26	LSC
57	trnT-GGU	72	72	0	0	LSC
58	trnT-GGU-psbD	1305-1371	1454	44	15	LSC
59	psbD	1062	1062	9	5	LSC
60	psbC	1422	1422	16	5	LSC
61	psbC-trnS-UGA	245	245	7	2	LSC
62	trnS-UGA	89	89	0	0	LSC
63	trnS-UGA-psbZ	351-353	359	12	4	LSC
64	psbZ	189	189	3	1	LSC
65	psbZ-trnG-UCC	837-1020	1068	54	31	LSC
66	trnG-GCC	71	71	1	0	LSC
67	trnG-UUC-trnfM-CAU	246-252	256	12	4	LSC
68	trnfM-CAU	74	74	0	0	LSC
69	trnfM-CAU-rps14	172	172	2	1	LSC
70	rps14	303	303	4	1	LSC
71	rps14-psaB	116-123	123	1	1	LSC
72	psaB	2205	2205	10	4	LSC
73	psaB-psaA	25	25	0	0	LSC
74	psaA	2253	2253	25	13	LSC
75	psaA-ycf3	687-721	739	21	6	LSC
76	ycf3 exon3	153	153	1	1	LSC
77	ycf3 intron2	709-710	711	7	2	LSC
78	ycf3 exon2	228	228	1	0	LSC
79	ycf3 intron1	719-723	723	11	5	LSC
80	ycf3 exon1	126	126	2	2	LSC
81	ycf3-trnS-GGA	308-309	309	9	5	LSC
82	trnS-GGA	87	87	1	1	LSC
83	trnS-GGA-rps4	269-278	286	10	3	LSC
84	rps4	606	606	7	4	LSC
85	rps4-trnT-UGU	390-409	429	12	6	LSC
86	trnT-UGU	73	73	0	0	LSC
87	trnT-UGU-trnL-UAA	334-352	385	15	5	LSC
88	5'-trnL-UAA	37	37	0	0	LSC
89	trnL-UAA intron	480-507	516	14	7	LSC
90	3'-trnL-UAA	50	50	2	2	LSC
91	trnL-UAA-trnF-GAA	350-358	359	10	3	LSC
92	trnF-GAA	73	73	0	0	LSC
93	trnF-GAA-ndhJ	820-925	942	43	17	LSC
94	ndhJ	477	477	5	4	LSC
95	ndhJ-ndhK	101-102	102	2	1	LSC
96	ndhK	684-690	690	5	2	LSC
97	ndhK-ndhC	51-54	54	1	0	LSC
98	ndhC	363	363	6	2	LSC
99	ndhC-trnV-UAC	768-835	920	24	11	LSC
100	3'-trnV-UAC	37	37	0	0	LSC
101	trnV-UAC intron	604-618	620	13	2	LSC
102	5'-trnV-UAC	39	39	0	0	LSC
103	trnV-UAC-trnM-CAU	182-192	193	1	0	LSC
104	trnM-CAU	72	72	0	0	LSC
105	trnM-CAU-atpE	193-269	278	10	8	LSC
106	atpE	402	402	8	3	LSC
107	atpB	1497	1497	19	12	LSC
108	atpB-rbcL	804-827	842	21	12	LSC
109	rbcL	1428	1428	16	7	LSC
110	rbcL-accD	862-880	905	31	12	LSC
111	accD	1494	1494	30	16	LSC
112	accD-psaI	652-754	767	18	9	LSC
113	psaI	114	114	1	1	LSC
114	psaI-ycf4	429-465	480	27	9	LSC
115	ycf4	555	555	12	2	LSC
116	ycf4-cemA	396-414	416	14	5	LSC
117	cemA	693	693	7	1	LSC
118	cemA-petA	231	231	5	2	LSC
119	petA	963	963	10	3	LSC
120	petA-psbJ	893-1112	1136	60	27	LSC
121	psbJ	123	123	1	1	LSC
122	psbJ-psbL	182-196	202	5	4	LSC
123	psbL	117	117	1	1	LSC
124	psbL-psbF	33	33	0	0	LSC
125	psbF	120	120	3	2	LSC
126	psbF-psbE	9	9	0	0	LSC
127	psbE	252	252	3	1	LSC
128	psbE-petL	1153-1194	1216	43	18	LSC
129	petL	96	96	0	0	LSC
130	petL-petG	184	184	10	3	LSC
131	petG	114	114	1	1	LSC
132	petG-trnW-CCA	113	117	12	5	LSC
133	trnW-CCA	74	74	0	0	LSC
134	trnW-CCA-trnP-UGG	184-187	190	3	2	LSC
135	trnP-UGG	74	74	0	0	LSC
136	trnP-UGG-psaJ	366-376	377	12	0	LSC
137	psaJ	135	135	0	0	LSC
138	psaJ-rpl33	399-411	414	7	1	LSC
139	rpl33	201	201	3	2	LSC
140	rpl33-rps18	290-343	382	13	4	LSC
141	rps18	276-279	279	5	5	LSC
142	rps18-rpl20	327-328	330	17	3	LSC
143	rpl20	360	360	2	0	LSC
144	rpl20-5'-rps12	775-794	798	12	5	LSC
145	5'-rps12	114	114	1	0	LSC
146	5'-rps12-clpP	211	211	0	0	LSC
147	clpP exon3	288	228	0	0	LSC
148	clpP intron2	620-630	635	16	3	LSC
149	clpP exon2	291	291	2	1	LSC
150	clpP intron1	835-877	888	38	10	LSC
151	clpP exon1	69	69	0	0	LSC
152	clpP-psbB	721-744	797	22	9	LSC
153	psbB	1527	1527	16	11	LSC
154	psbB-psbT	184-188	190	6	3	LSC
155	psbT	102	102	0	0	LSC
156	psbT-psbN	73-94	95	3	0	LSC
157	psbN	132	132	1	0	LSC
158	psbN-psbH	104	104	1	0	LSC
159	psbH	222	222	1	0	LSC
160	psbH-petN	127-128	128	4	1	LSC
161	petB exon1	6	6	0	0	LSC
162	petB intron	839-861	863	16	7	LSC
163	petB exon2	642	642	8	5	LSC
164	petB-petD	217-223	224	6	0	LSC
165	petD exon1	8	8	0	0	LSC
166	petD intron	812-825	833	22	5	LSC
167	petD exon2	490	490	11	1	LSC
168	petD-rpoA	186-214	223	3	1	LSC
169	rpoA	1005-1035	1039	12	4	LSC
170	rpoA-rps11	69-71	71	2	1	LSC
171	rps11	417	417	3	2	LSC
172	rps11-rpl36	125-126	126	4	1	LSC
173	rpl36	114	114	2	1	LSC
174	rpl36-rps8	306-315	315	14	5	LSC
175	rps8	405	405	4	1	LSC
176	rps8-rpl14	247-264	287	12	6	LSC
177	rpl14	369	369	6	5	LSC
178	rpl14-rpl16	132	135	0	0	LSC
179	rpl16 exon2	399	399	3	0	LSC
180	rpl16 intron	1092-1140	1161	38	16	LSC
181	rpl16 exon1	9	9	0	0	LSC
182	rpl16-rps3	135-140	141	9	4	LSC
183	rps3	663	663	6	2	LSC
184	rpl22	540	540	10	5	LSC
185	rpl22-rps19	179-224	264	4	3	LSC
186	rps19	279	279	3	1	LSC/IR
187	rps19-rpl2	63-70	70	0	0	IR
188	rpl2 exon2	435	435	2	0	IR
189	rpl2 intron	671-672	672	2	1	IR
190	rpl2 exon1	396-399	399	1	0	IR
191	rpl2-rpl23	18	18	2	0	IR
192	rpl23	282	282	1	0	IR
193	rpl23-trnI-CAU	165	165	1	0	IR
194	trnI-CAU	74	74	0	0	IR
195	trnI-CAU-ycf2	88	88	0	0	IR
196	ycf2	6852-6858	6882	32	7	IR
197	ycf2-ycf15	127	127	0	0	IR
198	ycf15	231	231	2	0	IR
199	ycf15-trnL-CAA	632-648	648	4	1	IR
200	trnL-CAA	81	81	0	0	IR
201	trnL-CAA-ndhB	579-585	595	6	5	IR
202	ndhB exon2	765	756	2	0	IR
203	ndhB intron	674-686	686	3	2	IR
204	ndhB exon1	777	777	1	0	IR
205	ndhB-rps7	318	318	3	1	IR
206	rps7	468	468	0	0	IR
207	rps7-3'-rps12	59	59	0	0	IR
208	3'-rps12 exon3	26	26	0	0	IR
209	3'-rps12 intron	536	536	1	1	IR
210	3'-rps12 exon2	232	232	0	0	IR
211	3'-rps12-trnV-GAC	1729-1935	1937	8	1	IR
212	trnV-GAC	72	72	0	0	IR
213	trnV-GAC-rrn16	230	230	2	2	IR
214	rrn16	1491	1491	1	0	IR
215	rrn16-trnI-GAU	295	295	2	0	IR
216	5'-trnI-GAU	42	42	0	0	IR
217	trnI-GAU intron	945	945	1	1	IR
218	3'-trnI-GAU	35	35	0	0	IR
219	trnI-GAU-trnA-UGC	66	66	0	0	IR
220	5'-trnA-UGC	38	38	0	0	IR
221	trnA-UGC intron	802	802	3	2	IR
222	3'-trnA-UGC	35	35	0	0	IR
223	trnA-UGC-rrn23	152	152	0	0	IR
224	rrn23	2810	2810	4	3	IR
225	rrn23-rrn4.5	98	98	0	0	IR
226	rrn4.5	103	103	0	0	IR
227	rrn4.5-rrn5	225-227	227	2	2	IR
228	rrn5	121	121	0	0	IR
229	rrn5-trnR-ACG	245-259	259	2	1	IR
230	trnR-ACG	74	74	0	0	IR
231	trnR-ACG-trnN-GUU	512-519	521	11	7	IR
232	trnN-GUU	72	72	0	0	IR
233	trnN-GUU-ycf1	332-333	333	1	0	IR
234	ycf1	5595-5613	5628	142	61	IR/SSC
235	ycf1-ndhF	4-33	33	0	0	SSC
236	ndhF	2262	2262	53	25	SSC
237	ndhF-trnL-UAG	1575-1727	1841	113	54	SSC
238	trnL-UAG	80	80	1	1	SSC
239	trnL-UAG-ccsA	130-146	156	3	0	SSC
240	ccsA	966	966	13	4	SSC
241	ccsA-ndhD	260-288	297	16	4	SSC
242	ndhD	1515	1515	32	9	SSC
243	ndhD-psaC	119-121	121	2	0	SSC
244	psaC	246	246	1	1	SSC
245	psaC-ndhE	270-275	276	10	2	SSC
246	ndhE	306	306	6	2	SSC
247	ndhE-ndhG	237-242	242	9	3	SSC
248	ndhG	531	531	8	1	SSC
249	ndhG-ndhI	310-324	328	15	6	SSC
250	ndhI	519	519	22	4	SSC
251	ndhI-ndhA	68-80	80	3	1	SSC
252	ndhA exon2	540	540	11	6	SSC
253	ndhA intron	1134-1153	1169	43	15	SSC
254	ndhA exon1	552	552	15	6	SSC
255	ndhA-ndhH	1	1	0	0	SSC
256	ndhH	1182	1182	22	7	SSC
257	ndhH-rps15	114-119	119	1	0	SSC
258	rps15	273	273	5	3	SSC
259	rps15-ycf1	113	113	5	1	SSC

## Sheet: Sheet2
9	matK	1527	47	0.01493	22.8	LSC
109	rbcL	1428	16	0.00546	7.8	LSC
39	rpoC1 exon2	1626	27	0.00836	13.6	LSC
180	rpl16 intron	1161	38	0.01649	18.3	LSC
91	trnL-UAA-trnF-GAA	359	10	0.01322	4.6	LSC
108	atpB-rbcL	842	21	0.01343	10.8	LSC
30	atpF-atpH	596	28	0.0251	12.9	LSC
3	trnH-GUG-psbA	457	40	0.06656	19.9	LSC
14	psbK-psbI	420	20	0.02455	10.8	LSC
1	Ψrps19-trnH-GUG	96	9	0.07544	4.3	LSC
3	trnH-GUG-psbA	457	40	0.06656	19.9	LSC
22	trnG-GCC-trnR-UCU	644	41	0.04605	19.8	LSC
52	trnD-GUC-trnY-GUA	462	25	0.03754	13.4	LSC
65	psbZ-trnG-UCC	1068	54	0.03471	27.8	LSC
120	petA-psbJ	1136	60	0.03341	29.3	LSC
132	petG-trnW-CCA	117	12	0.05321	5.8	LSC
182	rpl16-rps3	141	9	0.03158	4.2	LSC
191	rpl2-rpl23	18	2	0.03889	0.7	IR
237	ndhF-trnL-UAG	1841	113	0.03834	57.4	SSC

## Sheet: Sheet4
Region	nucleotide diversity (Pi)
Ψrps19-trnH-GUG	0.07544
trnH-GUG	0
trnH-GUG-psbA	0.06656
psbA	0.0032
psbA-trnK-UUU	0.02403
3'-trnK-UUU	0
trnK-UUU intron	0.01595
5'-trnK-UUU	0
matK	0.01493
trnK-UUU-trnQ-UUG	0.0281
trnQ-UUG	0
trnQ-UUG-psbK	0.0068
psbK	0.00538
psbK-psbI	0.02455
psbI	0.01197
psbI-trnS-GCU	0.00976
trnS-GCU	0
trnS-GCU-trnG-GCC	0.01478
5'-trnG-GCC	0
trnG-GCC intron	0.01246
3'-trnG-GCC	0
trnG-GCC-trnR-UCU	0.04605
trnR-UCU	0
trnR-UCU-atpA	0.0171
atpA	0.0087
atpA-atpF	0.02222
atpF exon2	0.00927
atpF intron	0.00973
atpF exon1	0.00414
atpF-atpH	0.0251
atpH	0.00407
atpH-atpI	0.01823
atpI	0.00591
atpI-rps2	0.02092
rps2	0.00478
rps2-rpoC2	0.01843
rpoC2	0.00928
rpoC2-rpoC1	0.00878
rpoC1 exon2	0.00836
rpoC1 intron	0.00616
rpoC1 exon1	0.00442
rpoC1-rpoB	0
rpoB	0.00514
rpoB-trnC-GCA	0.01714
trnC-GCA	0.00494
trnC-GCA-petN	0.016
petN	0.02
petN-psbM	0.02559
psbM	0
psbM-trnD-GUC	0.01762
trnD-GUC	0
trnD-GUC-trnY-GUA	0.03754
trnY-GUA	0
trnY-GUA-trnE-UUC	0
trnE-UUC	0
trnE-UUC-trnT-GGU	0.02976
trnT-GGU	0
trnT-GGU-psbD	0.01672
psbD	0.00433
psbC	0.0052
psbC-trnS-UGA	0.01306
trnS-UGA	0
trnS-UGA-psbZ	0.01618
psbZ	0.00741
psbZ-trnG-UCC	0.03471
trnG-GCC	0.00563
trnG-UUC-trnfM-CAU	0.02286
trnfM-CAU	0
trnfM-CAU-rps14	0.00581
rps14	0.00594
rps14-psaB	0.00522
psaB	0.00218
psaB-psaA	0
psaA	0.00559
psaA-ycf3	0.01484
ycf3 exon3	0.00392
ycf3 intron2	0.00452
ycf3 exon2	0.00175
ycf3 intron1	0.00751
ycf3 exon1	0.00952
ycf3-trnS-GGA	0.01494
trnS-GGA	0.0069
trnS-GGA-rps4	0.01736
rps4	0.00594
rps4-trnT-UGU	0.01596
trnT-UGU	0
trnT-UGU-trnL-UAA	0.02143
5'-trnL-UAA	0
trnL-UAA intron	0.01483
3'-trnL-UAA	0.024
trnL-UAA-trnF-GAA	0.01322
trnF-GAA	0
trnF-GAA-ndhJ	0.02702
ndhJ	0.00587
ndhJ-ndhK	0.0099
ndhK	0.00351
ndhK-ndhC	0.00784
ndhC	0.00771
ndhC-trnV-UAC	0.01625
3'-trnV-UAC	0
trnV-UAC intron	0.00944
5'-trnV-UAC	0
trnV-UAC-trnM-CAU	0.0022
trnM-CAU	0
trnM-CAU-atpE	0.02902
atpE	0.00945
atpB	0.00668
atpB-rbcL	0.01343
rbcL	0.00546
rbcL-accD	0.01741
accD	0.01017
accD-psaI	0.01415
psaI	0.00526
psaI-ycf4	0.02934
ycf4	0.00919
ycf4-cemA	0.01671
cemA	0.00433
cemA-petA	0.01039
petA	0.00478
petA-psbJ	0.03341
psbJ	0.00488
psbJ-psbL	0.01538
psbL	0.00513
psbL-psbF	0
psbF	0.01333
psbF-psbE	0
psbE	0.00556
psbE-petL	0.01839
petL	0
petL-petG	0.02391
petG	0.00421
petG-trnW-CCA	0.05321
trnW-CCA	0
trnW-CCA-trnP-UGG	0.00879
trnP-UGG	0
trnP-UGG-psaJ	0.01311
psaJ	0
psaJ-rpl33	0.00758
rpl33	0.00796
rpl33-rps18	0.02239
rps18	0.01087
rps18-rpl20	0.02263
rpl20	0.00222
rpl20-5'-rps12	0.0075
5'-rps12	0.00351
5'-rps12-clpP	0
clpP exon3	0
clpP intron2	0.01166
clpP exon2	0.00344
clpP intron1	0.02116
clpP exon1	0
clpP-psbB	0.01553
psbB	0.00563
psbB-psbT	0.01639
psbT	0
psbT-psbN	0.01644
psbN	0.00303
psbN-psbH	0.00385
psbH	0.0018
psbH-petN	0.01339
petB exon1	0
petB intron	0.00731
petB exon2	0.00623
petB-petD	0.0106
petD exon1	0
petD intron	0.01217
petD exon2	0.00939
petD-rpoA	0.00814
rpoA	0.00558
rpoA-rps11	0.01391
rps11	0.00384
rps11-rpl36	0.0144
rpl36	0.00877
rpl36-rps8	0.02157
rps8	0.00444
rps8-rpl14	0.02609
rpl14	0.00921
rpl14-rpl16	0
rpl16 exon2	0.00301
rpl16 intron	0.01649
rpl16 exon1	0
rpl16-rps3	0.03158
rps3	0.00422
rpl22	0.00926
rpl22-rps19	0.01243
rps19	0.00502
rps19-rpl2	0
rpl2 exon2	0.00184
rpl2 intron	0.00149
rpl2 exon1	0.00101
rpl2-rpl23	0.03889
rpl23	0.00142
rpl23-trnI-CAU	0.00242
trnI-CAU	0
trnI-CAU-ycf2	0
ycf2	0.00206
ycf2-ycf15	0
ycf15	0.00346
ycf15-trnL-CAA	0.00285
trnL-CAA	0
trnL-CAA-ndhB	0.00589
ndhB exon2	0.00106
ndhB intron	0.00239
ndhB exon1	0.00051
ndhB-rps7	0.0044
rps7	0
rps7-3'-rps12	0
3'-rps12 exon3	0
3'-rps12 intron	0.00112
3'-rps12 exon2	0
3'-rps12-trnV-GAC	0.00198
trnV-GAC	0
trnV-GAC-rrn16	0.00522
rrn16	0.00027
rrn16-trnI-GAU	0.00271
5'-trnI-GAU	0
trnI-GAU intron	0.00063
3'-trnI-GAU	0
trnI-GAU-trnA-UGC	0
5'-trnA-UGC	0
trnA-UGC intron	0.002
3'-trnA-UGC	0
trnA-UGC-rrn23	0
rrn23	0.00068
rrn23-rrn4.5	0
rrn4.5	0
rrn4.5-rrn5	0.00533
rrn5	0
rrn5-trnR-ACG	0.00408
trnR-ACG	0
trnR-ACG-trnN-GUU	0.01135
trnN-GUU	0
trnN-GUU-ycf1	0.0012
ycf1	0.01239
ycf1-ndhF	0
ndhF	0.01194
ndhF-trnL-UAG	0.03834
trnL-UAG	0.0075
trnL-UAG-ccsA	0.0093
ccsA	0.00621
ccsA-ndhD	0.02892
ndhD	0.00982
ndhD-psaC	0.00678
psaC	0.00244
psaC-ndhE	0.01599
ndhE	0.00915
ndhE-ndhG	0.01772
ndhG	0.00723
ndhG-ndhI	0.0233
ndhI	0.0185
ndhI-ndhA	0.02
ndhA exon2	0.01037
ndhA intron	0.01807
ndhA exon1	0.01304
ndhA-ndhH	0
ndhH	0.00863
ndhH-rps15	0.00351
rps15	0.00952
rps15-ycf1	0.01947
